# Supplementary material for: Tsc2 coordinates neuroprogenitor differentiation
Source: iScience. 2023 Nov 14;26(12):108442. doi: 10.1016/j.isci.2023.108442 (PMC10724693; doi:10.1016/j.isci.2023.108442)
Supplement: Table S1. Top 10 Single Nuclei RNA Sequencing Cluster Markers, related to Figure 4A [file mmc2.xlsx]

## Sheet: Sheet1
p_val	avg_log2FC	pct.1	pct.2	p_val_adj	cluster	gene
0	0.371328	1	0.991	0	1	mt-Nd3
0	0.325979	1	1	0	1	mt-Atp6
0	0.322923	1	1	0	1	mt-Co2
0	0.312742	1	1	0	1	mt-Cytb
0	0.309292	1	0.999	0	1	mt-Nd1
1.96416e-148	0.348223	0.976	0.91	3.73269e-144	1	Camk2n1
2.34689e-95	0.340526	0.853	0.72	4.46004e-91	1	Camk2a
5.41532e-69	0.314464	0.756	0.615	1.02913e-64	1	Nrgn
1.11393e-51	0.332191	0.392	0.275	2.11692e-47	1	Ddn
3.20943e-46	0.302654	0.415	0.3	6.0992e-42	1	Gng13
0	0.46376	0.989	0.934	0	2	Apoe
5.2394e-243	0.397807	0.98	0.934	9.95696e-239	2	Slc1a2
3.70083e-242	0.45823	0.96	0.902	7.03306e-238	2	Mt1
1.69828e-129	0.416126	0.651	0.505	3.22741e-125	2	Clu
8.28641e-121	0.424191	0.781	0.687	1.57475e-116	2	Aldoc
8.54373e-121	0.436144	0.705	0.586	1.62365e-116	2	Sparcl1
2.24906e-115	0.390197	0.641	0.499	4.27412e-111	2	Atp1a2
1.19848e-92	0.391162	0.756	0.683	2.27759e-88	2	Ckb
5.26631e-41	0.424826	0.386	0.311	1.00081e-36	2	Mt2
2.00982e-12	0.424564	0.204	0.172	3.81946e-08	2	Sparc
1.58269e-36	0.299954	0.688	0.627	3.00774e-32	3	Nrgn
6.3227e-27	0.47097	0.105	0.062	1.20157e-22	3	Myt1l
1.26402e-15	0.264524	0.42	0.375	2.40214e-11	3	Nrsn1
6.42971e-14	0.264583	0.397	0.358	1.2219e-09	3	Olfm1
9.01059e-10	0.253898	0.31	0.279	1.71237e-05	3	Hpcal4
1.61936e-09	0.256336	0.399	0.374	3.07743e-05	3	Prkcb
1.73607e-07	0.29027	0.19	0.164	0.00329922	3	Map1b
1.88803e-06	0.253707	0.253	0.231	0.0358801	3	Map1a
3.00572e-06	0.26456	0.124	0.103	0.0571207	3	Ndrg4
3.55039e-06	0.251056	0.207	0.184	0.0674717	3	Adcy1
0	1.04584	0.998	0.936	0	4	Apoe
0	1.03441	0.782	0.496	0	4	Atp1a2
0	1.00391	0.779	0.504	0	4	Clu
5.93956e-264	1.06173	0.549	0.266	1.12875e-259	4	Plpp3
1.36935e-210	1.06181	0.41	0.181	2.60232e-206	4	Atp1b2
9.15657e-165	0.984939	0.287	0.114	1.74012e-160	4	Gpr37l1
9.71247e-157	0.954999	0.278	0.111	1.84576e-152	4	Mfge8
3.0979e-144	0.951721	0.269	0.111	5.88725e-140	4	Gja1
3.72558e-136	0.878863	0.4	0.212	7.08009e-132	4	Prnp
2.28626e-117	0.871717	0.256	0.113	4.34481e-113	4	S1pr1
0	1.41381	0.196	0.015	0	5	Tyrobp
0	1.19263	0.185	0.021	0	5	C1qb
0	1.06727	0.156	0.021	0	5	C1qa
1.53626e-281	0.887365	0.103	0.01	2.91951e-277	5	Fcer1g
4.89042e-227	0.893002	0.117	0.017	9.29375e-223	5	C1qc
3.4813e-108	0.334492	0.972	0.931	6.61587e-104	5	Cst3
6.47745e-76	0.494232	0.798	0.692	1.23097e-71	5	Tmsb4x
5.60828e-28	0.407449	0.133	0.074	1.0658e-23	5	Ctsd
5.35828e-16	0.389259	0.231	0.172	1.01829e-11	5	Sparc
3.13763e-15	0.268012	0.191	0.137	5.96275e-11	5	Hexb
2.07688e-185	1.12645	0.171	0.035	3.9469e-181	6	Spock2
2.26485e-115	0.825574	0.1	0.019	4.30412e-111	6	Jcad
3.70605e-09	0.257318	0.555	0.516	7.04298e-05	6	Purb
1.13419e-07	0.441899	0.107	0.075	0.00215541	6	Tshz2
0.00117005	0.25559	0.169	0.147	1	6	Cyfip2
5.65412e-121	0.581559	0.988	0.916	1.07451e-116	7	Camk2n1
9.35496e-75	0.469938	0.942	0.731	1.77782e-70	7	Camk2a
2.95098e-65	0.457205	0.566	0.288	5.60805e-61	7	Zfp365
8.5916e-64	0.40061	0.41	0.188	1.63275e-59	7	Sptbn2
6.32287e-55	0.467559	0.637	0.37	1.2016e-50	7	Nrsn1
4.41929e-52	0.326561	0.343	0.159	8.39843e-48	7	Dact3
2.89154e-47	0.348821	0.508	0.274	5.49508e-43	7	Hpcal4
1.53189e-45	0.353264	0.669	0.39	2.91121e-41	7	Psd
2.69672e-45	0.339935	0.519	0.282	5.12484e-41	7	Ddn
5.82307e-43	0.354198	0.846	0.626	1.10662e-38	7	Nrgn
0	1.94117	0.751	0.272	0	8	Plpp3
0	1.90192	0.491	0.115	0	8	Gpr37l1
0	1.89972	0.585	0.185	0	8	Atp1b2
0	1.85728	0.455	0.113	0	8	Mfge8
0	1.78003	0.896	0.513	0	8	Clu
0	1.62296	1	0.939	0	8	Apoe
0	1.60815	0.86	0.507	0	8	Atp1a2
4.76079e-222	1.63976	0.401	0.113	9.0474e-218	8	Gja1
1.55368e-201	1.63356	0.431	0.14	2.95262e-197	8	Pla2g7
3.35859e-198	1.61497	0.386	0.115	6.38266e-194	8	S1pr1
2.55301e-42	0.958594	0.287	0.141	4.85174e-38	9	Fxyd1
6.64096e-34	0.657851	0.569	0.422	1.26205e-29	9	Chchd10
6.03063e-30	1.68633	0.217	0.107	1.14606e-25	9	Ptgds
1.70442e-28	0.620129	0.2	0.096	3.23907e-24	9	Bsg
6.58255e-22	0.675895	0.353	0.238	1.25095e-17	9	Atp5g1
5.74247e-19	0.648112	0.133	0.064	1.0913e-14	9	Igfbp2
1.29921e-06	0.272118	0.566	0.54	0.0246902	9	Rps13
4.43238e-05	0.412977	0.18	0.14	0.84233	9	Arl6ip1
0	5.76258	0.993	0.091	0	10	Gpc5
0	5.67624	0.998	0.192	0	10	Lsamp
0	4.87215	0.993	0.24	0	10	Nrxn1
0	4.44991	0.989	0.104	0	10	Rora
0	4.42394	0.974	0.05	0	10	Adgrb3
0	4.40313	0.906	0.073	0	10	Trpm3
0	4.39171	0.991	0.248	0	10	Ntm
0	4.36576	0.98	0.086	0	10	Npas3
0	4.32609	0.957	0.056	0	10	Frmd4a
0	4.25131	0.982	0.105	0	10	Gabrb1
0	2.65279	0.707	0.225	0	11	Plp1
3.34585e-130	1.58858	0.204	0.039	6.35845e-126	11	Mal
1.27795e-125	2.35106	0.346	0.105	2.42861e-121	11	Ptgds
8.9717e-104	1.33075	0.127	0.019	1.70498e-99	11	Cldn11
3.02055e-87	1.31931	0.128	0.023	5.74025e-83	11	Apod
7.87354e-86	1.00356	0.888	0.776	1.49629e-81	11	Mbp
1.09234e-64	1.47124	0.2	0.062	2.07588e-60	11	Cnp
7.26402e-56	1.02428	0.118	0.027	1.38046e-51	11	Tspan2
5.71719e-53	1.05306	0.492	0.3	1.08649e-48	11	Mobp
1.82175e-21	0.945185	0.256	0.154	3.46206e-17	11	Cryab
0	4.90093	0.919	0.053	0	12	Plxdc2
0	4.78349	0.868	0.05	0	12	Csmd3
0	4.65291	0.901	0.049	0	12	Srgap2
0	4.56255	0.837	0.043	0	12	Nav2
0	4.53317	0.899	0.04	0	12	Elmo1
0	4.51476	0.905	0.063	0	12	Tanc2
0	4.44252	0.835	0.018	0	12	Tgfbr1
0	4.41986	0.841	0.027	0	12	Ldlrad4
0	4.31708	0.886	0.033	0	12	Zfhx3
0	4.27435	0.84	0.005	0	12	Inpp5d
0	6.16412	0.994	0.062	0	13	Nkain2
0	6.06247	0.987	0.06	0	13	Pde4b
0	5.59464	0.986	0.029	0	13	Slc24a2
0	5.53432	0.974	0.024	0	13	Tmeff2
0	5.34293	0.993	0.154	0	13	Pcdh9
0	5.15558	0.963	0.012	0	13	St18
0	5.14376	0.974	0.081	0	13	Ptprd
0	5.04543	0.96	0.028	0	13	Edil3
0	4.91134	0.984	0.107	0	13	Magi2
0	4.81024	0.974	0.076	0	13	Lrp1b
0	9.64258	0.919	0.096	0	14	Ttr
0	6.03734	0.856	0.053	0	14	Enpp2
0	4.10009	0.71	0.001	0	14	2900040C04Rik
0	4.02233	0.739	0.003	0	14	Ecrg4
0	3.19989	0.764	0.088	0	14	Bsg
0	2.90928	0.652	0.002	0	14	Kl
0	2.80213	0.72	0.054	0	14	Igfbp2
0	2.77349	0.636	0.002	0	14	Calml4
0	2.72025	0.511	0.001	0	14	Cox8b
0	2.71364	0.783	0.134	0	14	Fxyd1
0	2.85656	0.692	0.117	0	15	Mfge8
0	2.62514	0.688	0.116	0	15	Gja1
0	2.58392	0.675	0.121	0	15	Gpr37l1
1.66587e-284	2.65253	0.897	0.28	3.16583e-280	15	Plpp3
2.0658e-271	2.48338	0.692	0.143	3.92584e-267	15	Pla2g7
9.7004e-264	2.35404	0.631	0.118	1.84346e-259	15	S1pr1
3.90664e-261	2.42684	0.767	0.192	7.42419e-257	15	Atp1b2
2.45168e-229	2.39419	0.587	0.116	4.65918e-225	15	Aqp4
2.0769e-220	2.33949	0.958	0.513	3.94694e-216	15	Atp1a2
5.81367e-218	2.37914	0.949	0.52	1.10483e-213	15	Clu
0	5.06287	0.932	0.004	0	16	Cfap299
0	4.9163	0.991	0.071	0	16	Syne1
0	4.90306	0.96	0.032	0	16	Csmd1
0	4.78034	0.929	0.006	0	16	Spag16
0	4.71795	0.942	0.002	0	16	Dnah12
0	4.58411	0.926	0.014	0	16	Agbl4
0	4.24989	0.911	0.063	0	16	Dmd
0	4.22196	0.926	0.01	0	16	Cfap54
0	4.13493	0.849	0.008	0	16	Adamts20
0	3.97996	0.895	0.007	0	16	Spef2
0	3.31892	0.678	0.028	0	17	C1qb
0	3.1236	0.607	0.026	0	17	C1qa
0	2.9231	0.502	0.02	0	17	Ctss
0	2.81759	0.479	0.021	0	17	C1qc
0	2.73397	0.453	0.025	0	17	Tyrobp
0	2.3002	0.326	0.014	0	17	Fcer1g
4.71093e-241	2.02792	0.27	0.014	8.95265e-237	17	Laptm5
8.69062e-107	1.90835	0.993	0.934	1.65157e-102	17	Cst3
8.5986e-77	2.02301	0.371	0.076	1.63408e-72	17	Ctsd
8.59491e-72	1.82838	0.498	0.138	1.63338e-67	17	Hexb
2.13695e-183	2.84938	0.707	0.123	4.06107e-179	18	Rora
2.15768e-181	2.6338	0.566	0.076	4.10045e-177	18	Frmd4a
2.44675e-164	2.60139	0.595	0.092	4.64979e-160	18	Mir99ahg
6.62589e-142	2.46461	0.599	0.106	1.25918e-137	18	Npas3
3.9382e-134	2.58351	0.769	0.209	7.48416e-130	18	Lsamp
4.02423e-125	2.57639	0.806	0.255	7.64764e-121	18	Nrxn1
7.07922e-119	2.47255	0.595	0.124	1.34533e-114	18	Gabrb1
1.72474e-95	2.48921	0.645	0.185	3.2777e-91	18	Pbx1
2.69219e-86	2.52022	0.723	0.264	5.11623e-82	18	Ntm
3.0003e-80	2.60559	0.434	0.091	5.70177e-76	18	Trpm3
0	6.96334	0.963	0.096	0	19	Nrxn3
0	6.00015	0.907	0.06	0	19	Sox2ot
0	5.53159	0.739	0.012	0	19	Adarb2
0	5.17626	0.851	0.055	0	19	Erbb4
0	5.10659	0.975	0.11	0	19	Auts2
0	4.98693	0.876	0.035	0	19	Robo2
0	4.66697	0.925	0.088	0	19	Ctnna2
0	4.4854	0.565	0.022	0	19	Pbx3
0	4.42637	0.764	0.013	0	19	Cacna1c
8.18831e-290	4.59194	0.957	0.118	1.55611e-285	19	Meis2
0	5.02574	0.645	0.012	0	20	Lhfpl3
0	4.82985	0.842	0.037	0	20	Opcml
0	4.66692	0.711	0.014	0	20	Lrrtm4
0	4.59469	0.822	0.037	0	20	Csmd1
0	4.52898	0.724	0.019	0	20	Tnr
0	4.40002	0.638	0.011	0	20	Dscam
0	4.38576	0.566	0.017	0	20	Sgcd
0	4.37831	0.822	0.048	0	20	Kcnd2
0	4.29951	0.711	0.018	0	20	Pcdh15
9.48083e-172	4.26423	0.533	0.049	1.80174e-167	20	Kcnip4
0	5.52678	0.935	0.002	0	21	Flt1
0	5.0433	1	0.004	0	21	Slco1a4
0	4.81292	0.946	0.05	0	21	Ptprg
0	4.50652	0.913	0.03	0	21	Sgms1
0	4.3706	0.826	0.004	0	21	Ebf1
0	4.32802	0.859	0.001	0	21	Adgrl4
2.06664e-288	4.77772	0.957	0.065	3.92745e-284	21	Igf1r
1.77036e-42	4.51916	0.141	0.008	3.36439e-38	21	Hba-a1
1.47442e-39	4.34992	0.13	0.008	2.80199e-35	21	Hba-a2
3.51692e-33	5.28808	0.141	0.011	6.68355e-29	21	Hbb-bs
3.25925e-12	2.51129	0.405	0.099	6.19387e-08	22	Nrxn3
7.83688e-11	1.71834	0.167	0.022	1.48932e-06	22	Bcl11a
3.35403e-08	1.28907	0.167	0.028	0.000637399	22	Tmem151a
1.48623e-06	1.94843	0.238	0.063	0.0282444	22	Sox2ot
7.19107e-06	1.25072	0.333	0.121	0.136659	22	Meis2
3.21239e-05	1.32261	0.19	0.052	0.610482	22	Nol4
6.40143e-05	1.2651	0.214	0.067	1	22	Ptprs
0.000139614	1.28879	0.119	0.026	1	22	Gad2
0.00301598	1.27625	0.119	0.035	1	22	Fam155a
0.00306547	1.47183	0.214	0.09	1	22	Kif21a
0	5.24072	0.793	0.002	0	23	Bnc2
0	5.04912	0.828	0.011	0	23	Fbxl7
0	4.35744	0.862	0.013	0	23	Foxp2
1.6513e-255	4.66845	0.655	0.01	3.13814e-251	23	Kcnb2
3.40136e-191	4.18935	0.862	0.024	6.46395e-187	23	Slc38a2
9.21632e-122	5.06089	0.655	0.022	1.75147e-117	23	Slc4a10
7.79007e-114	4.32831	0.862	0.041	1.48042e-109	23	Gpc6
7.23632e-101	4.14622	0.828	0.043	1.37519e-96	23	Nr3c2
4.59213e-69	4.58796	0.966	0.092	8.72688e-65	23	Foxp1
1.36842e-17	4.66105	0.552	0.093	2.60054e-13	23	Trpm3
