# Supplementary material for: Tsc2 coordinates neuroprogenitor differentiation
Source: iScience. 2023 Nov 14;26(12):108442. doi: 10.1016/j.isci.2023.108442 (PMC10724693; doi:10.1016/j.isci.2023.108442)
Supplement: Table S2. Single Nuclei RNA Sequencing Differentially Expressed Transcripts, related to Figure 4C-D [file mmc3.xlsx]

## Sheet: DE_C_0
Gene Symbol	p_val	avg_log2FC	pct.1	pct.2	p_val_adj
mt-Nd2	3.49974e-245	-0.38817	1	1	5.85227e-241
mt-Nd4	1.17362e-160	-0.283179	1	1	1.96253e-156
Rps2	1.02019e-50	-0.298014	0.642	0.78	1.70596e-46
Rpl29	6.3469e-48	-0.272294	0.359	0.536	1.06133e-43

## Sheet: DE_C_1
	p_val	avg_log2FC	pct.1	pct.2	p_val_adj
mt-Nd2	5.60044e-255	-0.430253	1	1	9.36505e-251
mt-Nd4	1.49506e-144	-0.295834	1	1	2.50004e-140
mt-Cytb	1.17562e-138	-0.279237	1	1	1.96587e-134
mt-Co2	7.71576e-134	-0.262196	1	1	1.29023e-129
mt-Atp6	1.07062e-124	-0.253706	1	1	1.79028e-120
Rps2	3.88205e-87	-0.418991	0.682	0.845	6.49157e-83
Rpl29	2.14341e-78	-0.392877	0.372	0.613	3.58421e-74
Rpl13a	1.48583e-34	-0.25008	0.747	0.851	2.4846e-30

## Sheet: DE_C_2
	p_val	avg_log2FC	pct.1	pct.2	p_val_adj
mt-Nd2	1.22326e-135	-0.349723	1	1	2.04553e-131
mt-Nd4	5.82962e-90	-0.260742	1	1	9.74829e-86
Rpl29	1.65567e-48	-0.302157	0.333	0.525	2.76862e-44
Rps2	4.27498e-44	-0.304149	0.617	0.751	7.14861e-40
Ckb	5.1238e-43	-0.317169	0.708	0.82	8.56802e-39
Aldoc	1.36467e-38	-0.293498	0.751	0.815	2.282e-34
Gm42418	1.29918e-36	-0.312946	0.995	0.994	2.1725e-32
Cst3	6.9213e-36	-0.262139	0.968	0.983	1.15738e-31

## Sheet: DE_C_3
	p_val	avg_log2FC	pct.1	pct.2	p_val_adj
mt-Nd2	6.99106e-166	-0.399759	1	1	1.16905e-161
mt-Nd4	5.84452e-105	-0.29207	1	1	9.7732e-101
Rpl29	1.31075e-50	-0.349816	0.342	0.562	2.19183e-46
Rps2	2.94814e-44	-0.325914	0.648	0.796	4.92989e-40

## Sheet: DE_C_4
	p_val	avg_log2FC	pct.1	pct.2	p_val_adj
Aldoc	1.89366e-38	-0.408816	0.804	0.89	3.16658e-34
mt-Nd2	6.55125e-38	-0.288572	1	1	1.0955e-33
Ckb	1.66106e-36	-0.390812	0.772	0.881	2.77762e-32
Cst3	1.20188e-30	-0.309083	0.99	0.992	2.00979e-26
Rps2	1.26421e-28	-0.340359	0.576	0.724	2.11401e-24
Apoe	5.66535e-25	-0.252901	0.997	1	9.4736e-21
Rpl29	2.25088e-23	-0.276664	0.315	0.49	3.76391e-19
Gm42418	1.10385e-21	-0.339251	0.997	0.995	1.84586e-17
Gapdh	1.65628e-20	-0.277828	0.594	0.737	2.76964e-16
Clu	1.89994e-20	-0.272333	0.733	0.842	3.17709e-16
Glul	6.30358e-19	-0.297858	0.764	0.838	1.05408e-14
Atp1a2	1.69262e-17	-0.276042	0.743	0.827	2.83039e-13

## Sheet: DE_C_5
	p_val	avg_log2FC	pct.1	pct.2	p_val_adj
mt-Nd2	5.63489e-87	-0.383692	1	1	9.42267e-83
mt-Nd4	1.84513e-56	-0.277137	1	1	3.08542e-52
mt-Cytb	9.18426e-54	-0.260444	1	1	1.53579e-49
Rpl29	1.05332e-42	-0.395995	0.333	0.584	1.76137e-38
Rps2	4.35902e-34	-0.376497	0.657	0.819	7.28915e-30
Rpl13a	9.46565e-20	-0.270942	0.719	0.826	1.58285e-15

## Sheet: DE_C_6
	p_val	avg_log2FC	pct.1	pct.2	p_val_adj
mt-Nd2	1.85109e-90	-0.433504	1	1	3.09539e-86
mt-Nd4	9.52967e-55	-0.299503	1	1	1.59355e-50
mt-Cytb	3.52837e-46	-0.26976	1	1	5.90014e-42
Rps2	2.07907e-31	-0.418258	0.623	0.806	3.47661e-27
Rpl29	1.23364e-21	-0.325159	0.324	0.534	2.06289e-17
Rpl3	9.99178e-14	-0.265809	0.45	0.596	1.67082e-09
Rpl13a	2.01032e-13	-0.254737	0.706	0.821	3.36165e-09

## Sheet: DE_C_7
	p_val	avg_log2FC	pct.1	pct.2	p_val_adj
mt-Nd2	1.53997e-62	-0.384776	1	1	2.57513e-58
mt-Nd4	1.92608e-36	-0.257997	1	1	3.22079e-32
Rps2	9.0999e-32	-0.482879	0.765	0.905	1.52168e-27
Rpl29	3.89057e-28	-0.432691	0.432	0.705	6.50581e-24
Ndrg2	1.3109e-19	-0.353242	0.729	0.879	2.19208e-15
Rpl3	4.59322e-18	-0.338754	0.589	0.729	7.68077e-14
Rpl13a	1.25334e-17	-0.346132	0.822	0.907	2.09583e-13
Tpt1	1.609e-13	-0.265984	0.874	0.916	2.69057e-09
Gm42418	1.09532e-11	-0.31868	0.998	0.998	1.8316e-07
Aldoc	2.44699e-08	-0.253405	0.792	0.864	0.000409185

## Sheet: DE_C_8
	p_val	avg_log2FC	pct.1	pct.2	p_val_adj
Aldoc	2.30449e-22	-0.473108	0.837	0.935	3.85356e-18
Ckb	5.43018e-20	-0.456247	0.834	0.917	9.08035e-16
Cst3	1.27418e-19	-0.421255	0.996	0.994	2.13068e-15
Atp1a2	1.33006e-15	-0.377539	0.838	0.889	2.22413e-11
Apoe	2.92715e-14	-0.291847	1	1	4.89479e-10
Clu	6.17386e-14	-0.360871	0.867	0.938	1.03239e-09
Gapdh	7.72999e-14	-0.355125	0.61	0.774	1.29261e-09
Gm42418	3.28987e-12	-0.389452	0.992	0.986	5.50132e-08
Ntsr2	8.92182e-11	-0.260287	0.308	0.486	1.49191e-06
Rps2	1.14943e-10	-0.292108	0.495	0.615	1.92208e-06
mt-Nd2	2.05997e-10	-0.257451	1	1	3.44469e-06
Slc1a3	7.02132e-10	-0.280029	0.754	0.859	1.17411e-05
Cspg5	1.34913e-09	-0.273731	0.389	0.532	2.25601e-05
Glul	1.58496e-09	-0.288368	0.81	0.865	2.65037e-05
Sparcl1	1.74532e-08	-0.256451	0.822	0.901	0.000291852
Slc1a2	1.5032e-06	-0.266323	0.992	0.986	0.0251364

## Sheet: DE_C_9
	p_val	avg_log2FC	pct.1	pct.2	p_val_adj
mt-Nd2	5.19076e-42	-0.413067	0.998	1	8.67998e-38
Ttr	3.25041e-34	1.5732	0.549	0.199	5.43533e-30
mt-Nd4	2.81505e-22	-0.267511	1	1	4.70733e-18
Rps2	2.93427e-14	-0.363933	0.607	0.769	4.90668e-10
Rpl29	3.87966e-11	-0.287956	0.296	0.505	6.48757e-07
Cox8a	8.38388e-08	0.255424	0.985	0.955	0.00140195
Cst3	1.53415e-07	-0.276561	0.933	0.951	0.00256541
Aldoc	1.32814e-06	-0.253102	0.658	0.76	0.0222092
Ptgds	0.119139	0.487879	0.226	0.197	1

[truncated: 13 more sheets: DE_C_10, DE_C_11, DE_C_12, DE_C_13, DE_C_14, DE_C_15, DE_C_16, DE_C_17, DE_C_18, DE_C_19, DE_C_20, DE_C_21, DE_C_23]
